# Supplementary material for: Concentration-Dependent Pro- and Antitumor Activities of Quercetin in Human Melanoma Spheroids: Comparative Analysis of 2D and 3D Cell Culture Models
Source: Molecules. 2021 Jan 30;26(3):717. doi: 10.3390/molecules26030717 (PMC7866537; doi:10.3390/molecules26030717)
Supplement: Supplementary file 1 [file molecules-26-00717-s001.zip]

Archive with 10 entries (8 files):
- molecules-1069028-supplementary-for proof/
- molecules-1069028-supplementary-for proof/Supplementary_Figures_and_Videos/
- molecules-1069028-supplementary-for proof/Supplementary_Figures_and_Videos/Fig.S1.tif
- molecules-1069028-supplementary-for proof/Supplementary_Figures_and_Videos/Fig.S2.tif
- molecules-1069028-supplementary-for proof/Supplementary_Figures_and_Videos/Fig.S3.tif
- molecules-1069028-supplementary-for proof/Supplementary_Figures_and_Videos/molecules-1069028-supplementary.docx
- molecules-1069028-supplementary-for proof/Supplementary_Figures_and_Videos/Video_S1_converted.mp4
- molecules-1069028-supplementary-for proof/Supplementary_Figures_and_Videos/Video_S2_converted.mp4
- molecules-1069028-supplementary-for proof/Supplementary_Figures_and_Videos/Video_S3_converted.mp4
- molecules-1069028-supplementary-for proof/Supplementary_Figures_and_Videos/Video_S4_converted.mp4
